# Supplementary material for: Japanese nationwide survey of hypophosphatasia reveals prominent differences in genetic and dental findings between odonto and non-odonto types
Source: PLoS One. 2019 Oct 10;14(10):e0222931. doi: 10.1371/journal.pone.0222931 (PMC6786601; doi:10.1371/journal.pone.0222931)
Supplement: S1 Data — (XLSX) [file pone.0222931.s004.xlsx]

## Sheet: Table 1, Table 3, Figure 1
Age at dental ezamination First	Age at dental examination Last	Received ERT	Phenotype	Ages of HPP diagnosis	ALP	Mutations
3	10	-	Childhood	0	137	c.1559delT	R119H
6	-	-	Childhood	2	361	c.1559delT	c.787T>C
1	9	-	Childhood	5	300 (4Y)	c.1559delT	F310L
8	10	-	Childhood	7	136	c.1559delT	c.572A>G (p.E191G)
6	6	-	Childhood	6	171	NCW
10	11	+	Childhood	3	unknown	c.1559delT	p.R136H
11	13	+	Childhood	2	66	NCW
1	10	-	Infantile	0	140	c.1559delT	c.1307A>G, p.Y419c
1	4	-	Infantile	0	37	NCW
1	23	-	Infantile	0	32	NCW
1	2	+	Infantile	0	15	c.1559delT	c.1559delT
3	19	+	Infantile	0	193	K207E	G409C
0	5	+	Infantile	0	27	c.1559delT	c.1559delT
1	5	+	Infantile	0	0.4	c.1559delT	H338R
1	12	+	Infantile	7	84 (2Y)	p.V107I	p.A468V
1	4	+	Infantile	unknown	37	c.1559delT	F310del
15	17	+	Infantile	1	110 -150	c.1559delT	P327L
1	7	+	Infantile	0	247	c.1559delT	R119H/C
1	3	+	Infantile	0	55	c.1559delT	c.572A>G (p.E191G)
1	7	+	Infantile	0	150	NCW
12	12	+	odonto to childhood	12	267	carry out
1	11	-	Perinatal benign	At birth	39	c.1559delT	p.M226I
0	6	-	Perinatal benign	At birth	96	compound hetero
7	19	-	Perinatal benign	unknown	48 (now)	c.1559delT	P327L
5	8	+	Perinatal benign	0	unknown	unknown
3	3	+	Perinatal benign	Before birth	unknown	unknown
2	2	+	Perinatal benign	At birth	65	p.F327L	c.1559delT
1	1	+	Perinatal severe	At birth	<5	c.1559delT	c.550C>T
3	6	+	Perinatal severe	0	9	c.1559delT	c.1559delT
0	8	+	Perinatal severe	At birth	7	c.1559delT	c.1559delT
2	3	+	Perinatal severe	0	17	c.1559delT	c.1559delT
1	2	+	Perinatal severe	Before birth	unknown	NCW
3	4	+	Perinatal severe	At birth	2	p.G491R	p.G491R
1	2	+	Perinatal severe	At birth	11	c.1559delT	p.Y479C
1	1	+	Perinatal severe	At birth	25	c.1559delT	p.S188P
1	5	+	Perinatal severe	0	27	c.1559delT	c.1559delT
3	6	-	Odonto	3	275	carry out
2	2	-	Odonto	2	204	c.550C>T
1	5	-	Odonto	1	unknown	unknown
4	5	-	Odonto	4	615	unknown
2	4	-	Odonto	4	222	c.1375G>A (p.V459M)
2	5	-	Odonto	4	237	c.1130C>T (p.A377V; A360V)
3	8	-	Odonto	3	247	unknown
1	6	-	Odonto	1	212	unknown
4	12	-	Odonto	4	255	c.211C>T (p.R71C)	c.787T>C, c.876A>G
1	3	-	Odonto	3	144	1559delT	c.979T>C
5	5	-	Odonto	5	361	c.211C>T	c.787T>C
2	2	-	Odonto	2	289	c.550C>T (p.R184W)	c.787T>C
1	7	-	Odonto	1	192	c.550C>T
3	7	-	Odonto	3	254	NCW
2	3	-	Odonto	2	273	c.787T>C homo	c.1144G>A
3	4	+	Odonto	1	250	carry out
						NCW: Not Complied With

## Sheet: Table 2, Supplemental Table 1
Phenotype	Early Exfoliation of primary teeth	Loss of permanet tooth	Enamel hypomineralization	Dentine hypomineralization	Primary teeth mobility	Early Exfoliation of primary teeth	Permanent teeth mobility	Eruption disturbance	Congenital missing tooth	submerged tooth	Openbite	Crowding	Crossbite	Others	Thin jaw bone	High arched palate
Non-odonto	+	-				+
Non-odonto	+	-			+	+
Non-odonto	-	NE				-	NE
Non-odonto	-	NE			+	-	NE	+
Non-odonto	-	-				-	+
Non-odonto	-	NE				-	NE
Non-odonto	+	NE			+	+	NE
Non-odonto	+	NE	+	+	+	+	NE							+	+	+
Non-odonto	+	NE			+	+	NE	+		+					+	+
Non-odonto	+	NE	+		+	+	NE									+
Non-odonto	-	NE	+		+	-	NE
Non-odonto	-	NE	+			-	NE
Non-odonto	-	NE	+	+	+	-	NE				+				+
Non-odonto	-	NE	+	+	+	-	NE				+				+
Non-odonto	-	NE	+		+	-	NE	+
Non-odonto	+	-			+	+
Non-odonto	+	-				+
Non-odonto	+	-			+	+			+
Non-odonto	-	+	+	+		-	+		+					+	+
Non-odonto	+	NE				+	NE
Non-odonto	+	-			+	+							+
Non-odonto	+	-			+	+	+	+
Non-odonto	+	NE			+	+	NE
Non-odonto	+	-				+		+				+			+
Non-odonto	+	NE	+		+	+	NE				+
Non-odonto	+	NE	+			+	NE
Non-odonto	+	+	+	+	+	+
Non-odonto	+	-	+			+		+			+		+
Non-odonto	-	NE				-	NE	+
Non-odonto	-	NE	+	+		-	NE				+
Non-odonto	-	-				-						+	+
Non-odonto	-	-	+	+	+	-	+			+		+
Non-odonto	+	NE			+	+	NE
Non-odonto	+	NE	+		+	+	NE		+
Non-odonto	-	NE				-	NE
Non-odonto	-	-				-		+					+
Odonto	+	NE				+	NE
Odonto	+	NE			+	+	NE	+
Odonto	+	NE				+	NE								+
Odonto	+	NE			+	+	NE	+
Odonto	+	NE				+	NE
Odonto	+	NE			+	+	NE
Odonto	+	NE			+	+	NE
Odonto	+	-			experience	+			+				+
Odonto	+	-			experience	+
Odonto	+	-			experience	+
Odonto	+	NE			+	+	NE
Odonto	+	NE			+	+	NE
Odonto	+	NE			+	+	NE
Odonto	+	-			experience	+							+
Odonto	+	-			experience	+
Odonto	+	NE			+	+	NE
		NE: Not Erupted					NE: Not Erupted
